# Supplementary material for: Molecular Assembly in Block Copolymer-Surfactant Nanoparticle Dispersions: Information on Molecular Exchange and Apparent Solubility from High-Resolution and PFG NMR
Source: Polymers (Basel). 2021 Sep 25;13(19):3265. doi: 10.3390/polym13193265 (PMC8512401; doi:10.3390/polym13193265)
Supplement: Supplementary file 1 [file polymers-13-03265-s001.zip]

Archive with 1 entries (1 files):
- polymers-1378708-supplementary.pdf
